# Supplementary material for: Diet Quality According to Mental Status and Associated Factors during Adulthood in Spain
Source: Nutrients. 2021 May 19;13(5):1727. doi: 10.3390/nu13051727 (PMC8160880; doi:10.3390/nu13051727)
Supplement: Supplementary file 1 [file nutrients-13-01727-s001.zip]

Archive with 1 entries (1 files):
- nutrients-1129199-supplementary.pdf
